# Supplementary material for: The Effect of rs80860411 Polymorphism on Fattening, Slaughter, and Pork Quality Traits in Polish Large White and Pulawska Breeds
Source: Animals (Basel). 2025 Jul 15;15(14):2090. doi: 10.3390/ani15142090 (PMC12291728; doi:10.3390/ani15142090)
Supplement: Supplementary file 1 [file animals-15-02090-s001.zip]

Archive with 1 entries (1 files):
- animals-3762420-supplementary.pdf
